# Supplementary material for: Functional Analysis of Maize SDG102 Gene in Response to Setosphaeria turcica
Source: Plants (Basel). 2025 Nov 13;14(22):3463. doi: 10.3390/plants14223463 (PMC12655767; doi:10.3390/plants14223463)
Supplement: Supplementary file 1 [file plants-14-03463-s001.zip]

Archive with 3 entries (3 files):
- Supplementary-figures.pdf
- Table S1.pdf
- Table S2.pdf
